# Supplementary material for: Neutralizing activity of anti–SARS-CoV-2 hyperimmune immunoglobulins and intravenous immunoglobulins against currently circulating SARS-CoV-2 variants
Source: J Clin Invest. 2024 Jul 25;134(20):e182919. doi: 10.1172/JCI182919 (PMC11473157; doi:10.1172/JCI182919)
Supplement: Supporting data values [file jci-134-182919-s210.xlsx]

## Sheet: Sheet1
Supplementary Table S2: Neutralization titers of convalescent plasma, IVIG and hCoV-2IG against SARS-CoV-2 variants*
	WA-1		XBB.2.3		EG.5		BA.2.86		XBB.1.16		HV.1		HK.3		JN.1		JN.4		JD.1.1
IVIG batches produced in 2019 prior to COVID-19
2019-IVIG-1	10		10		10		10		10		10		10		10		10		10
2019-IVIG-2	10		10		10		10		10		10		10		10		10		10
2019-IVIG-3	10		10		10		10		10		10		10		10		10		10
2019-IVIG-4	10		10		10		10		33		10		10		10		10		10
2019-IVIG-5	10		10		10		10		10		10		10		10		10		10
2019-IVIG-6	10		10		10		10		10		10		10		10		10		10
2019-IVIG-7	10		10		10		10		10		10		10		10		10		10
2019-IVIG-8	10		10		10		10		10		10		10		10		10		10
2019-IVIG-9	10		10		10		10		10		10		10		10		10		10
2019-IVIG-10	10		10		10		10		10		10		10		10		10		10
2019-IVIG-11	10		10		10		10		10		10		10		10		10		10
2019-IVIG-12	10		10		10		17		10		10		10		10		10		10
2019-IVIG-13	10		10		10		10		10		10		10		10		10		10
2019-IVIG-14	10		10		10		18		10		10		10		10		10		10
2019-IVIG-15	10		10		10		10		10		10		10		10		10		10
2019-IVIG-16	10		10		10		10		10		10		10		10		10		10
2019-IVIG-17	10		10		10		10		10		10		10		10		10		10
2019-IVIG-18	10		10		10		10		10		10		10		10		11		10
2019-IVIG-19	10		10		10		10		10		10		10		10		10		10
2019-IVIG-20	10		10		10		10		10		10		10		10		10		10
IVIG batches produced in 2020 (circulating SARS-CoV-2 strains: Wuhan, D614G, and Alpha)
2020-IVIG-1	36		10		10		10		10		10		10		10		10		10
2020-IVIG-2	32		10		10		10		10		10		10		10		11		10
2020-IVIG-3	70		10		10		10		30		10		10		10		10		10
2020-IVIG-4	43		10		10		10		10		10		10		10		16		10
2020-IVIG-5	53		10		10		10		10		10		10		10		10		10
2020-IVIG-6	43		10		10		10		10		10		10		10		10		10
2020-IVIG-7	29		10		10		10		10		10		10		10		10		10
2020-IVIG-8	23		10		10		10		10		10		10		19		10		10
Convalescent plasma batches produced from COVID-19 survivors collected in 2020 (circulating SARS-CoV-2 strains: Wuhan, D614G, and Alpha)
2020-CP-1	333		10		10		10		10		10		10		19		10		10
2020-CP-2	101		10		10		10		10		10		10		10		10		10
2020-CP-3	10		10		10		10		10		10		10		10		18		10
2020-CP-4	79		10		10		10		10		10		10		10		10		10
2020-CP-5	44		23		25		25		28		10		10		10		20		10
2020-CP-6	73		10		10		10		10		10		10		20		19		10
2020-CP-7	473		10		10		10		10		10		10		10		10		10
Convalescent plasma batches produced from COVID-19 survivors collected in 2022 (circulating SARS-CoV-2 strains: Omicron BA.1 and BA.2)
2022-CP-1	2419		62		24		76		73		29		21		20		26		21
2022-CP-2	827		10		10		10		10		10		10		10		10		10
2022-CP-3	307		10		10		10		10		10		10		10		10		10
2022-CP-4	399		10		10		10		10		10		10		10		10		10
2022-CP-5	802		10		10		10		10		10		10		10		10		10
2022-CP-6	2858		10		10		10		10		10		10		10		10		10
2022-CP-7	2335		10		10		31		10		10		10		26		24		32
2022-CP-8	469		10		10		10		10		10		10		10		10		10
pi-hCoV-2IG batches produced from COVID-19 donors (circulating SARS-CoV-2 strains: Wuhan, D614G, and Alpha)
pi-hCoV-2IG-1	3064		10		10		10		21		34		10		33		30		39
pi-hCoV-2IG-2	2102		10		10		10		10		10		10		29		21		21
pi-hCoV-2IG-3	3459		10		10		10		10		10		31		25		10		10
pi-hCoV-2IG-4	1555		10		10		10		10		10		36		10		10		10
pi-hCoV-2IG-5	1047		10		10		10		10		10		10		10		10		10
pi-hCoV-2IG-6	2050		10		10		10		10		10		10		10		10		10
pi-hCoV-2IG-7	1836		10		10		10		10		10		10		10		10		10
pi-hCoV-2IG-8	2438		10		10		10		10		10		10		10		10		10
pi-hCoV-2IG-9	2452		10		10		10		10		10		10		10		10		10
pi-hCoV-2IG-10	2977		10		10		44		10		10		10		10		20		10
pi-hCoV-2IG-11	3522		10		10		10		10		10		10		23		20		25
pi-hCoV-2IG-12	2777		10		10		10		10		10		23		10		10		10
pi-hCoV-2IG-13	1602		10		10		10		10		10		10		10		10		10
pi-hCoV-2IG-14	3472		10		10		10		10		10		10		21		10		10
pi-hCoV-2IG-15	3834		10		10		10		10		10		10		22		10		10
pi-hCoV-2IG-16	5285		10		10		10		10		10		10		21		21		29
pi-hCoV-2IG-17	3825		10		10		10		10		10		10		10		10		23
IVIG batches produced in 2023 (circulating SARS-CoV-2 strains: Omicron XBB.1.5, XBB.1.16, XBB.2.3, EG.5, BA.2.86, JN.1, JN.4, HK.3, HV.1, JD.1.1)
2023-IVIG-1	30201		24		52		94		51		53		51		28		148		47
2023-IVIG-2	42551		192		181		661		175		173		35		119		144		87
2023-IVIG-3	10		10		10		10		10		10		10		21		10		22
2023-IVIG-4	51810		278		420		401		164		254		1488		160		225		183
2023-IVIG-5	49281		573		478		1266		940		646		651		600		493		264
2023-IVIG-6	45821		408		441		1019		361		322		618		263		190		311
2023-IVIG-7	44281		279		415		963		443		489		201		295		207		143
2023-IVIG-8	30452		183		326		614		342		681		175		215		196		255
2023-IVIG-9	38161		255		294		693		202		452		191		182		182		153
IVIG batches produced in 2024 (circulating SARS-CoV-2 strains:KP.1, JN.1, JN.1.7)
2024-IVIG-1	43925		116		104		240		93		85		147		105		93		110
2024-IVIG-2	16768		122		153		205		314		187		133		126		208		137
2024-IVIG-3	47724		1037		1240		1087		1420		560		597		260		1680		1624
2024-IVIG-4	15980		65		68		138		204		41		89		51		61		62
2024-IVIG-5	48724		555		614		1896		547		260		408		525		841		640
Vx-hCoV-2IG batches produced from SARS-CoV-2 vaccinated plasma donors (mRNA vaccinated US plasma donors with prior COVID-19 with either Alpha or Delta variants)
Vx-hCoV-2IG	69551		9826		8519		11415		11237		388		843		785		1097		409
* PsVNA titer Cut-off value: 1:10.
